# Supplementary material for: 4-Bromo-1H-pyrrole-2-carb­oxy­lic acid
Source: Acta Crystallogr Sect E Struct Rep Online. 2012 Aug 11;68(Pt 9):o2689. doi: 10.1107/S1600536812034800 (PMC3435710; doi:10.1107/S1600536812034800)
Supplement: Supplementary file 2 [file e-68-o2689-Isup2.hkl]

# 
# h,k,l, Fc-squared, Fo-squared, sigma(Fo-squared) and status flag 
# 
data_I
_shelx_title ' 1 in P2(1)/c' 
_shelx_refln_list_code          4 
_shelx_F_calc_maximum      143.47 
_exptl_crystal_F_000       368.00 
_reflns_d_resolution_high  0.7829 
 
loop_ 
 _symmetry_equiv_pos_as_xyz 
 'x, y, z' 
 '-x, y+1/2, -z+1/2' 
 '-x, -y, -z' 
 'x, -y-1/2, z-1/2' 
 
_cell_length_a    16.0028 
_cell_length_b     4.9046 
_cell_length_c     8.2367 
_cell_angle_alpha  90.000 
_cell_angle_beta   93.199 
_cell_angle_gamma  90.000 
 
_shelx_F_squared_multiplier     1.000 
 
loop_ 
 _refln_index_h 
 _refln_index_k 
 _refln_index_l 
 _refln_F_squared_calc 
 _refln_F_squared_meas 
 _refln_F_squared_sigma 
 _refln_observed_status 
   3   0   0        1.59       33.29      3.74 o 
   4   0   0     2380.58     2380.28     34.14 o 
   5   0   0     1160.07     1253.18     22.36 o 
   6   0   0    20583.72    18764.76    220.48 o 
   7   0   0     2648.72     2636.51     59.46 o 
   8   0   0     3960.56     3855.57     82.13 o 
   9   0   0     3481.72     3689.92     81.28 o 
  10   0   0       50.31       67.22      9.68 o 
  11   0   0     1467.02     1504.73     47.04 o 
  12   0   0     5599.72     5594.79    120.48 o 
  13   0   0     3530.88     3514.76     87.86 o 
  14   0   0      792.39      842.57     37.23 o 
  15   0   0      216.54      239.61     20.77 o 
  16   0   0      177.47      193.01     20.01 o 
  17   0   0       36.58       31.32     12.39 o 
  18   0   0      551.90      575.87     35.47 o 
  19   0   0      813.82      863.30     44.69 o 
  20   0   0      431.02      482.09     34.77 o 
   1   1   0     2311.17     2241.41     24.68 o 
   2   1   0     3383.84     3618.90     37.94 o 
   3   1   0    15115.67    13783.63    224.61 o 
   4   1   0     7110.12     7300.02    125.32 o 
   5   1   0     6057.42     5960.55     76.98 o 
   6   1   0       91.07       86.35      5.18 o 
   7   1   0      241.54      275.61     13.94 o 
   8   1   0     2593.77     2694.49     59.92 o 
   9   1   0     4672.90     4585.38     93.31 o 
  10   1   0     2888.42     2835.77     58.38 o 
  11   1   0     2474.66     2338.43     47.94 o 
  12   1   0      314.24      335.07     15.49 o 
  13   1   0       82.12       80.89      7.36 o 
  14   1   0      515.27      498.86     38.87 o 
  15   1   0      972.57      977.19     30.30 o 
  16   1   0     1078.58     1055.43     32.61 o 
  17   1   0     1033.39     1042.71     33.43 o 
  18   1   0      154.75      153.14     18.83 o 
  19   1   0       51.70       80.13     11.40 o 
  20   1   0       47.52       54.44     10.43 o 
   0   2   0     3961.49     3428.29     48.10 o 
   1   2   0     2809.36     2865.81     47.56 o 
   2   2   0      894.98      846.20     12.68 o 
   3   2   0      122.23      132.34      4.66 o 
   4   2   0       49.36       64.04      4.26 o 
   5   2   0     1496.96     1535.07     29.93 o 
   6   2   0     4224.40     4294.21     84.07 o 
   7   2   0     1717.79     1798.24     44.32 o 
   8   2   0      683.14      659.11     49.91 o 
   9   2   0       16.38       26.67      4.90 o 
  10   2   0      266.61      279.49     21.58 o 
  11   2   0      452.22      481.58     29.31 o 
  12   2   0     1455.53     1484.50     55.40 o 
  13   2   0      312.28      310.78     25.27 o 
  14   2   0      470.04      487.90     32.83 o 
  15   2   0      158.95      160.51     19.82 o 
  16   2   0       66.05       76.57     13.51 o 
  17   2   0      100.13       78.71     17.06 o 
  18   2   0      220.74      200.07     23.34 o 
  19   2   0      135.97      132.63     20.60 o 
   1   3   0        2.09        0.80      3.55 o 
   2   3   0        2.53       14.57      4.40 o 
   3   3   0      944.23      905.13     22.95 o 
   4   3   0       23.34       25.68      6.40 o 
   5   3   0      446.23      454.84     23.88 o 
   6   3   0        0.32        2.76      4.06 o 
   7   3   0       92.27       82.43      7.20 o 
   8   3   0       54.25       50.76      6.08 o 
   9   3   0      285.19      287.22     14.02 o 
  10   3   0        3.05        3.24      4.51 o 
  11   3   0      139.80      153.87     11.28 o 
  12   3   0       13.17        5.72      5.69 o 
  13   3   0        1.38       -2.79      8.53 o 
  14   3   0        7.14       -2.45      6.24 o 
  15   3   0      127.29      122.28     12.00 o 
  16   3   0       57.76       57.82      9.37 o 
  17   3   0       18.83       27.24      8.01 o 
   0   4   0        3.99        4.40      8.59 o 
   1   4   0       71.33       89.64      8.62 o 
   2   4   0        2.68       -3.80      4.88 o 
   3   4   0        1.73       -0.12      6.77 o 
   4   4   0        1.65        2.74      6.97 o 
   5   4   0        0.18       -2.87      3.89 o 
   6   4   0       23.73       11.29      4.30 o 
   7   4   0       77.43       83.67      8.62 o 
   8   4   0        6.78        5.37      4.75 o 
   9   4   0       14.36       17.98      8.15 o 
  10   4   0       10.92        4.99      5.15 o 
  11   4   0        3.50       10.43      5.61 o 
  12   4   0       33.48       19.39      6.39 o 
  13   4   0        7.64       11.59      9.47 o 
  14   4   0        2.31       -8.18     10.03 o 
  15   4   0       26.03       21.59     11.33 o 
   1   5   0        8.13        5.17      6.59 o 
   2   5   0       49.28       55.14      9.64 o 
   3   5   0      109.84       87.87     10.41 o 
   4   5   0      153.46      152.77     11.08 o 
   5   5   0      125.30      122.10     12.25 o 
   6   5   0        6.90       11.06      7.29 o 
   7   5   0       47.16       42.46     11.13 o 
   8   5   0       80.80       70.01     13.38 o 
   9   5   0       33.97       25.10     10.07 o 
  10   5   0        6.84       -2.91     10.22 o 
  11   5   0       33.72       35.71     12.70 o 
  12   5   0       13.61        8.68     11.48 o 
   0   6   0      146.47      140.67     20.90 o 
   1   6   0       82.37       96.64     12.46 o 
   2   6   0        4.02       -0.15      6.99 o 
   3   6   0        0.07       16.44     13.23 o 
   4   6   0        9.54       31.30     15.44 o 
 -20   1   1       15.38       10.14      7.08 o 
 -19   1   1       96.30       92.03     11.30 o 
 -18   1   1       59.38       57.31      9.00 o 
 -17   1   1       87.39       96.62     11.01 o 
 -16   1   1       31.83       38.19      6.39 o 
 -15   1   1      321.11      307.02     13.61 o 
 -14   1   1       18.28       15.00      6.11 o 
 -13   1   1      451.35      452.52     18.62 o 
 -12   1   1      188.74      212.15     12.14 o 
 -11   1   1     1698.09     1731.15     36.55 o 
 -10   1   1      386.84      401.45     10.72 o 
  -9   1   1       15.41       27.07      3.06 o 
  -8   1   1      314.86      307.35      9.21 o 
  -7   1   1      499.78      520.26     10.47 o 
  -6   1   1       31.11       23.08      2.89 o 
  -5   1   1     1205.76     1236.78     16.67 o 
  -4   1   1     2104.11     2098.79     27.55 o 
  -3   1   1      534.96      602.35     10.24 o 
  -2   1   1     9544.91     9216.58    161.50 o 
  -1   1   1     1779.16     1799.24     40.09 o 
   0   1   1     6788.30     6453.46     93.03 o 
   1   1   1      139.70      153.99      4.35 o 
   2   1   1     2375.57     2398.78     30.02 o 
   3   1   1      219.45      221.91      5.99 o 
   4   1   1     1464.58     1556.51     29.30 o 
   5   1   1       53.77       47.70      4.23 o 
   6   1   1      100.95       90.02      9.04 o 
   7   1   1       14.89       23.24      3.35 o 
   8   1   1     2725.73     2786.06     41.16 o 
   9   1   1     1485.11     1531.25     22.76 o 
  10   1   1      529.70      529.56     35.69 o 
  11   1   1      142.76      123.03      9.64 o 
  12   1   1      171.11      172.82     11.49 o 
  13   1   1      193.57      168.84     11.76 o 
  14   1   1       84.24       95.20     10.06 o 
  15   1   1      103.16      118.29     11.48 o 
  16   1   1      322.53      308.75     17.93 o 
  17   1   1      187.35      171.23     14.10 o 
  18   1   1        2.96       -2.58      7.35 o 
  19   1   1        4.44        2.97     14.10 o 
 -19   2   1      133.69      126.02     20.61 o 
 -18   2   1       40.09       24.78     13.06 o 
 -17   2   1       74.82       71.42     16.96 o 
 -16   2   1      160.92      166.69     21.47 o 
 -15   2   1      452.13      493.89     34.64 o 
 -14   2   1      557.54      589.60     36.57 o 
 -13   2   1      524.33      526.68     33.31 o 
 -12   2   1      660.54      649.99     35.57 o 
 -11   2   1        0.35       11.83      9.12 o 
 -10   2   1      345.77      353.17     24.69 o 
  -9   2   1     1391.05     1335.01     48.05 o 
  -8   2   1     1774.53     1768.46     55.04 o 
  -7   2   1     2237.52     2309.02     36.10 o 
  -6   2   1     2188.17     2259.69     25.68 o 
  -5   2   1       27.96       27.27      3.03 o 
  -4   2   1      244.44      279.39      9.41 o 
  -3   2   1     1118.49     1059.59     28.06 o 
  -2   2   1     1887.32     1879.12     21.31 o 
  -1   2   1     4567.79     4437.76     41.91 o 
   0   2   1     5729.16     5547.93     51.48 o 
   1   2   1      610.00      601.11     10.36 o 
   2   2   1       50.67       40.35      2.28 o 
   3   2   1     1228.87     1280.82     24.12 o 
   4   2   1     2248.31     2339.65     43.30 o 
   5   2   1     2130.43     2096.52     36.17 o 
   6   2   1     3988.32     4053.32     83.69 o 
   7   2   1      787.10      797.10     28.33 o 
   8   2   1      222.35      223.45     11.18 o 
   9   2   1       10.42       16.35      4.98 o 
  10   2   1      659.35      641.14     20.99 o 
  11   2   1      731.55      754.33     20.73 o 
  12   2   1     2340.95     2346.36     48.50 o 
  13   2   1      695.40      734.07     52.75 o 
  14   2   1       79.85       62.59     12.75 o 
  15   2   1       46.31       50.79     10.03 o 
  16   2   1      148.62      159.21     18.62 o 
  17   2   1      174.59      169.43     21.44 o 
  18   2   1      396.80      394.46     29.18 o 
  19   2   1      246.95      232.90     24.40 o 
 -17   3   1      331.43      355.44     20.20 o 
 -16   3   1      142.38      143.62     13.21 o 
 -15   3   1       89.41       83.49     10.35 o 
 -14   3   1       25.76       34.02      7.27 o 
 -13   3   1      251.48      278.94     15.49 o 
 -12   3   1     1424.77     1409.13     35.67 o 
 -11   3   1      772.96      809.63     25.06 o 
 -10   3   1      396.08      429.21     20.89 o 
  -9   3   1      916.70      899.57     24.45 o 
  -8   3   1      186.06      194.95     10.55 o 
  -7   3   1      250.76      263.89     10.49 o 
  -6   3   1     1616.13     1592.80     27.83 o 
  -5   3   1     1464.22     1354.45     32.67 o 
  -4   3   1     1923.80     1923.67     35.78 o 
  -3   3   1     3161.24     3278.31     40.66 o 
  -2   3   1      495.73      500.44     11.56 o 
  -1   3   1       84.99       93.13      5.10 o 
   0   3   1     1252.74     1287.67     21.91 o 
   1   3   1     2339.35     2327.19     57.69 o 
   2   3   1     1374.38     1370.23     23.72 o 
   3   3   1     2371.46     2300.09     33.95 o 
   4   3   1     2136.60     2221.71     46.42 o 
   5   3   1      159.13      170.79     13.61 o 
   6   3   1      559.42      637.84     26.45 o 
   7   3   1     1250.43     1273.25     30.01 o 
   8   3   1      921.46      917.90     25.46 o 
   9   3   1     1877.38     1819.64     39.67 o 
  10   3   1     1622.00     1666.31     38.32 o 
  11   3   1       42.23       55.55      8.24 o 
  12   3   1       86.52       78.09     11.26 o 
  13   3   1       77.92      106.28     11.22 o 
  14   3   1      248.04      254.21     16.39 o 
  15   3   1      787.04      759.31     46.97 o 
  16   3   1      552.05      583.72     34.24 o 
  17   3   1      128.96      123.51     20.23 o 
 -15   4   1      146.27      123.11     19.82 o 
 -14   4   1      108.39      114.63     20.72 o 
 -13   4   1      213.70      174.78     22.81 o 
 -12   4   1       94.57       91.46     16.58 o 
 -11   4   1        8.41        0.92      9.83 o 
 -10   4   1       37.69       43.37     12.13 o 
  -9   4   1      258.16      251.81     14.67 o 
  -8   4   1      792.88      815.77     24.28 o 
  -7   4   1     1176.83     1241.13     31.01 o 
  -6   4   1      559.77      547.77     18.77 o 
  -5   4   1       21.20       50.53     20.10 o 
  -4   4   1      253.01      237.46     12.65 o 
  -3   4   1      431.30      444.74     17.34 o 
  -2   4   1      507.72      509.15     20.86 o 
  -1   4   1      585.05      596.53     22.63 o 
   0   4   1     1204.64     1283.67     37.10 o 
   1   4   1      865.57      894.98     26.93 o 
   2   4   1       12.97       11.26      5.84 o 
   3   4   1      128.83      145.94     23.73 o 
   4   4   1      699.25      779.86     33.04 o 
   5   4   1     1575.47     1632.02     44.81 o 
   6   4   1      784.52      831.23     24.83 o 
   7   4   1      331.82      356.36     16.27 o 
   8   4   1       16.82        8.88      7.23 o 
   9   4   1        0.70       -2.63      4.98 o 
  10   4   1       28.41       27.69      6.88 o 
  11   4   1      563.92      575.39     23.42 o 
  12   4   1      380.95      374.91     33.92 o 
  13   4   1      488.68      529.60     23.57 o 
  14   4   1      113.07      109.30     11.84 o 
  15   4   1        9.88       13.34     15.05 o 
 -12   5   1      117.52      125.34     20.18 o 
 -11   5   1       80.86       99.08     18.31 o 
 -10   5   1       63.00       79.92     17.00 o 
  -9   5   1       50.00       62.07     15.56 o 
  -8   5   1        7.83       19.47     11.77 o 
  -7   5   1        0.82        1.49      8.96 o 
  -6   5   1      187.51      151.18     14.29 o 
  -5   5   1      172.68      201.61     15.70 o 
  -4   5   1       75.47       99.04     11.39 o 
  -3   5   1      273.77      315.24     30.09 o 
  -2   5   1      119.73      115.66     11.96 o 
  -1   5   1       11.83        7.89      8.30 o 
   0   5   1      224.00      241.70     16.60 o 
   1   5   1      138.33      141.43     11.96 o 
   2   5   1       55.24       45.96      9.07 o 
   3   5   1      348.23      369.46     19.51 o 
   4   5   1      162.43      159.71     16.83 o 
   5   5   1        0.19        0.49      6.69 o 
   6   5   1       20.28       21.78      7.99 o 
   7   5   1       91.88      100.79     12.55 o 
   8   5   1      120.92      104.33     12.27 o 
   9   5   1      186.06      169.22     19.85 o 
  10   5   1      110.98      107.91     16.12 o 
  11   5   1        4.13       13.77     10.02 o 
  12   5   1        3.29      -14.26     10.95 o 
  -5   6   1        5.25        6.28     12.65 o 
  -4   6   1        3.37       -4.04     12.05 o 
  -3   6   1        1.16       -2.33      9.81 o 
  -2   6   1       15.22       10.70     12.99 o 
  -1   6   1       73.53       92.16     19.22 o 
   0   6   1       19.92       34.74     13.39 o 
   1   6   1        0.20      -17.50     11.67 o 
   2   6   1        0.03        1.81     10.76 o 
   3   6   1       13.23       -2.20     10.77 o 
   4   6   1        6.04       20.12     12.27 o 
 -20   0   2       66.45       63.41     13.81 o 
 -19   0   2       56.51       47.42     12.15 o 
 -18   0   2       68.25       64.12     13.45 o 
 -17   0   2       86.89      121.16     15.75 o 
 -16   0   2      844.81      833.44     38.25 o 
 -15   0   2     2952.93     2802.49     55.86 o 
 -14   0   2      793.15      768.63     25.18 o 
 -13   0   2      782.89      778.59     27.57 o 
 -12   0   2      105.23      114.09     14.72 o 
 -11   0   2     1438.28     1490.49     48.16 o 
 -10   0   2     1372.69     1361.15     43.68 o 
  -9   0   2     4648.46     4489.24     61.88 o 
  -8   0   2     3881.96     3708.06     52.54 o 
  -7   0   2     3960.77     3979.77     45.60 o 
  -6   0   2      986.49     1055.00     16.70 o 
  -5   0   2      353.48      390.73     11.25 o 
  -4   0   2     2955.42     2553.10     52.62 o 
  -3   0   2    16692.78    15426.54    627.83 o 
  -1   0   2      451.50      480.64      9.94 o 
   0   0   2      540.46      540.08     14.96 o 
   1   0   2      466.77      406.81     12.87 o 
   2   0   2     1865.80     1703.18     36.16 o 
   3   0   2     3310.38     3560.54     67.92 o 
   4   0   2    18244.54    16070.40    267.27 o 
   5   0   2     4317.40     4439.89     86.76 o 
   6   0   2     9010.44     8924.06    190.15 o 
   7   0   2     1409.57     1461.80     25.43 o 
   8   0   2     1703.23     1864.02     30.76 o 
   9   0   2     2486.04     2693.77     40.93 o 
  10   0   2     6947.97     6828.42    138.51 o 
  11   0   2     2394.52     2467.69     68.27 o 
  12   0   2     1954.69     1930.52     59.59 o 
  13   0   2      440.21      511.21     29.48 o 
  14   0   2      146.38      164.66     18.63 o 
  15   0   2      174.60      166.52     20.51 o 
  16   0   2     1864.56     1996.40     68.69 o 
  17   0   2     1095.11     1101.70     50.98 o 
  18   0   2     1076.94     1145.99     53.20 o 
  19   0   2      312.29      327.59     29.88 o 
 -19   1   2      499.04      504.49     23.15 o 
 -18   1   2      518.20      581.83     25.46 o 
 -17   1   2      166.46      152.82     11.13 o 
 -16   1   2       66.87       67.25     12.94 o 
 -15   1   2        6.06       14.22     10.52 o 
 -14   1   2       74.23       82.11      8.90 o 
 -13   1   2     1667.79     1692.80     38.21 o 
 -12   1   2     2764.94     2905.57     52.30 o 
 -11   1   2     1758.90     1763.14     36.43 o 
 -10   1   2      617.30      602.77     18.45 o 
  -9   1   2        3.96        7.85      2.52 o 
  -8   1   2        6.36        9.28      2.22 o 
  -7   1   2     5664.62     5600.34     51.89 o 
  -6   1   2     4956.38     5153.63     43.21 o 
  -5   1   2     3882.43     3757.24     32.34 o 
  -4   1   2     2109.04     2185.35     32.00 o 
  -3   1   2     2067.91     2071.16     26.72 o 
  -2   1   2     2875.37     2753.56     31.65 o 
  -1   1   2    11694.16    10621.94    128.28 o 
   0   1   2     8517.16     8493.09     83.46 o 
   1   1   2    11604.13    10823.12    105.69 o 
   2   1   2     3591.20     3697.98     35.17 o 
   3   1   2     1988.37     1951.39     21.77 o 
   4   1   2     1661.66     1620.10     19.75 o 
   5   1   2     3777.81     3684.57     42.85 o 
   6   1   2     2653.44     2887.60     49.34 o 
   7   1   2     4221.30     3953.79     47.07 o 
   8   1   2     3316.94     3316.84     50.07 o 
   9   1   2     3239.10     3028.20     75.34 o 
  10   1   2     1465.42     1475.07     49.02 o 
  11   1   2      307.98      321.04     22.24 o 
  12   1   2     1461.63     1447.73     51.33 o 
  13   1   2     1468.17     1332.22     52.06 o 
  14   1   2     1161.24     1095.49     47.64 o 
  15   1   2     1319.99     1350.89     54.70 o 
  16   1   2      419.54      401.20     31.46 o 
  17   1   2       20.99       24.09     11.30 o 
  18   1   2      147.77      162.00     21.76 o 
  19   1   2      209.78      242.47     26.18 o 
 -19   2   2       22.38       39.87     15.08 o 
 -18   2   2       16.60       47.45     14.55 o 
 -17   2   2      131.18      161.71     23.46 o 
 -16   2   2      257.43      263.06     26.28 o 
 -15   2   2      224.55      215.80     24.29 o 
 -14   2   2      554.09      505.84     33.82 o 
 -13   2   2       41.77       36.74     11.07 o 
 -12   2   2       86.05       99.61     16.58 o 
 -11   2   2       38.31       30.37     10.82 o 
 -10   2   2      893.72      887.07     40.20 o 
  -9   2   2     1198.04     1223.59     46.70 o 
  -8   2   2     1831.82     1845.90     57.94 o 
  -7   2   2      792.84      753.16     14.75 o 
  -6   2   2       53.87       49.82      2.77 o 
  -5   2   2      204.75      230.33      5.82 o 
  -4   2   2     3863.85     3756.64     34.98 o 
  -3   2   2     1262.15     1240.80     14.50 o 
  -2   2   2     1312.09     1213.23     41.68 o 
  -1   2   2     2261.61     2164.47     25.20 o 
   0   2   2      118.21      129.33      3.61 o 
   1   2   2      511.28      478.05      9.60 o 
   2   2   2      723.86      660.28     12.56 o 
   3   2   2     1143.26     1242.99     19.87 o 
   4   2   2     4593.14     4651.72     52.83 o 
   5   2   2     2204.05     2236.53     38.53 o 
   6   2   2      197.76      183.62     13.59 o 
   7   2   2      133.27      129.59     12.05 o 
   8   2   2       48.43       53.56      9.07 o 
   9   2   2      541.89      571.24     26.72 o 
  10   2   2     1540.69     1536.38     48.73 o 
  11   2   2      423.82      402.23     17.79 o 
  12   2   2      712.35      633.83     23.44 o 
  13   2   2      470.84      457.96     33.06 o 
  14   2   2        3.68        6.39      8.55 o 
  15   2   2      210.43      198.71     14.88 o 
  16   2   2      410.72      416.35     31.21 o 
  17   2   2      247.77      220.27     16.63 o 
  18   2   2      189.39      215.59     17.00 o 
 -17   3   2        4.72      -20.45     14.87 o 
 -16   3   2        1.20       -7.68     10.66 o 
 -15   3   2        1.28       -6.26     12.62 o 
 -14   3   2        1.60       13.94     11.37 o 
 -13   3   2       38.35       63.40      9.66 o 
 -12   3   2       31.72       44.33      6.91 o 
 -11   3   2       24.22       37.65     14.47 o 
 -10   3   2      152.39      168.42     10.29 o 
  -9   3   2        4.09        1.36      3.50 o 
  -8   3   2        2.18        2.99      2.78 o 
  -7   3   2      197.12      207.19      6.31 o 
  -6   3   2      274.35      294.94      7.04 o 
  -5   3   2       64.24       71.66      3.87 o 
  -4   3   2       62.25       61.25      3.31 o 
  -3   3   2        2.40        3.38      3.20 o 
  -2   3   2       23.89       18.13      3.67 o 
  -1   3   2        0.82        7.08      1.37 o 
   0   3   2      344.62      362.13      7.68 o 
   1   3   2      361.62      369.48      9.38 o 
   2   3   2       45.15       42.95      3.54 o 
   3   3   2      423.87      478.46     15.07 o 
   4   3   2       27.88       43.37      5.43 o 
   5   3   2       95.43      102.33     11.92 o 
   6   3   2      147.30      156.13     13.74 o 
   7   3   2      227.44      257.31     13.96 o 
   8   3   2       28.99       28.84      5.73 o 
   9   3   2      385.96      386.49     16.98 o 
  10   3   2        0.15        5.29      5.47 o 
  11   3   2        3.07        5.42      5.07 o 
  12   3   2        1.59        0.25      7.47 o 
  13   3   2      316.52      316.54     23.86 o 
  14   3   2        5.46       -2.77     10.31 o 
  15   3   2       82.96       96.15     11.49 o 
  16   3   2        3.33       -1.46     12.28 o 
  17   3   2       10.73        2.10     10.47 o 
 -15   4   2        2.86      -26.84     17.89 o 
 -14   4   2       11.25       -1.22     12.14 o 
 -13   4   2        1.74       30.76     13.18 o 
 -12   4   2        3.89        5.03      8.30 o 
 -11   4   2        0.38       15.30      8.99 o 
 -10   4   2        1.94        0.29     10.32 o 
  -9   4   2       43.47       50.39     14.39 o 
  -8   4   2       16.39       13.39      9.13 o 
  -7   4   2        0.19        8.07     10.21 o 
  -6   4   2       24.74       43.49     14.96 o 
  -5   4   2       14.12       14.31     10.24 o 
  -4   4   2       14.11        6.41      4.71 o 
  -3   4   2       47.05       46.85      7.25 o 
  -2   4   2        0.34       -4.38      5.09 o 
  -1   4   2       22.87       23.60      4.23 o 
   0   4   2       23.84       22.34      3.48 o 
   1   4   2       23.57       22.78      4.02 o 
   2   4   2       17.42       21.84      4.45 o 
   3   4   2        9.77       20.18      4.80 o 
   4   4   2       55.54       40.97      9.53 o 
   5   4   2       59.88       40.92      9.30 o 
   6   4   2        0.22       -6.93      4.72 o 
   7   4   2        0.06        2.58      4.81 o 
   8   4   2       11.16       20.00      6.83 o 
   9   4   2       24.85       13.28      8.57 o 
  10   4   2       15.22       23.57      7.07 o 
  11   4   2        0.33        7.52      6.94 o 
  12   4   2        1.72        7.13     10.15 o 
  13   4   2       33.85       22.27      9.99 o 
  14   4   2        0.44       -0.21      9.45 o 
  15   4   2        2.70       18.42     11.67 o 
 -11   5   2       27.68       17.15     12.65 o 
 -10   5   2       27.96       45.24     14.96 o 
  -9   5   2       11.32       19.97     11.90 o 
  -8   5   2       23.08       39.51     19.87 o 
  -7   5   2       97.87       79.38     11.36 o 
  -6   5   2      116.29      115.51     19.92 o 
  -5   5   2       12.85        5.96     10.62 o 
  -4   5   2        6.80       11.98     11.38 o 
  -3   5   2       10.61       12.97     12.65 o 
  -2   5   2       16.43       16.38     11.80 o 
  -1   5   2        1.29        3.52      5.48 o 
   0   5   2      291.28      296.60     14.38 o 
   1   5   2       80.64       59.20     12.88 o 
   2   5   2       60.12       57.48     12.93 o 
   3   5   2      112.13      102.53     15.56 o 
   4   5   2        2.87        6.99      8.75 o 
   5   5   2       33.48       53.19     13.23 o 
   6   5   2      122.59      144.05     18.38 o 
   7   5   2        2.09      -17.13     11.42 o 
   8   5   2        5.78       -6.19     10.96 o 
   9   5   2      166.80      186.00     20.29 o 
  10   5   2       18.35       47.32     12.77 o 
  11   5   2        0.15        7.41     10.43 o 
  -4   6   2       18.74       23.83     12.61 o 
  -3   6   2       82.03       93.53     19.84 o 
  -2   6   2       59.27       31.26     14.93 o 
  -1   6   2       14.67       -3.95      9.98 o 
   0   6   2        0.36      -18.55     12.37 o 
   1   6   2       14.76        9.99     12.41 o 
   2   6   2        0.34      -12.21     12.88 o 
 -19   1   3       37.06       47.80     11.36 o 
 -18   1   3       33.40       36.00      6.47 o 
 -17   1   3      119.60      111.32     11.31 o 
 -16   1   3       64.80       75.37      9.14 o 
 -15   1   3       83.19       99.12     12.07 o 
 -14   1   3       81.30       76.56      8.33 o 
 -13   1   3      761.03      747.63     25.67 o 
 -12   1   3       28.68       36.09      7.77 o 
 -11   1   3       34.88       32.05      4.89 o 
 -10   1   3        8.60       11.75      3.29 o 
  -9   1   3       39.69       36.85      3.17 o 
  -8   1   3       48.94       49.37      3.20 o 
  -7   1   3     1968.49     1992.43     23.18 o 
  -6   1   3      424.08      428.96      7.81 o 
  -5   1   3      819.25      809.41     11.21 o 
  -4   1   3      908.68      944.90     14.95 o 
  -3   1   3     1511.85     1488.40     20.94 o 
  -2   1   3      614.02      632.28     12.36 o 
  -1   1   3      630.22      658.38     14.50 o 
   0   1   3      818.94      867.30     26.53 o 
   1   1   3      982.64     1015.18     16.79 o 
   2   1   3      600.07      605.23     12.23 o 
   3   1   3        8.10        6.78      3.73 o 
   4   1   3       43.48       51.86      7.11 o 
   5   1   3      848.23      866.69     20.76 o 
   6   1   3     2375.45     2531.18     43.18 o 
   7   1   3      904.18      869.29     22.74 o 
   8   1   3      258.99      225.71     14.80 o 
   9   1   3       15.33       20.83      5.93 o 
  10   1   3        0.81        1.82      4.61 o 
  11   1   3      410.17      396.41     17.76 o 
  12   1   3      126.69      127.53     17.34 o 
  13   1   3      213.98      215.52     20.96 o 
  14   1   3      616.74      659.61     36.46 o 
  15   1   3       74.03       80.15     14.08 o 
  16   1   3       13.70       43.29     14.87 o 
  17   1   3       59.24       70.65     15.42 o 
  18   1   3       95.14      124.37     20.57 o 
 -18   2   3       70.14       78.13     17.68 o 
 -17   2   3       83.75       83.53     18.57 o 
 -16   2   3      254.47      280.43     27.69 o 
 -15   2   3      437.71      423.31     32.51 o 
 -14   2   3      186.74      195.74     23.31 o 
 -13   2   3       18.36       10.12      8.93 o 
 -12   2   3      630.79      622.56     36.25 o 
 -11   2   3      469.76      476.88     30.82 o 
 -10   2   3      556.75      571.05     32.61 o 
  -9   2   3     1396.68     1418.60     52.53 o 
  -8   2   3      374.95      356.71     24.64 o 
  -7   2   3       20.64       89.49     12.92 o 
  -6   2   3      158.58      161.46     16.08 o 
  -5   2   3      349.10      307.00     32.66 o 
  -4   2   3     1107.76     1107.83     41.68 o 
  -3   2   3     7071.12     6780.09    137.51 o 
  -2   2   3     1942.78     1839.67     52.85 o 
  -1   2   3       12.26       14.76      6.82 o 
   0   2   3       64.37       56.77      2.72 o 
   1   2   3     1129.20     1185.63     17.28 o 
   2   2   3      421.38      388.71      9.86 o 
   3   2   3     3597.77     3698.35     53.97 o 
   4   2   3     2768.86     2888.11     45.92 o 
   5   2   3      379.33      331.71     16.53 o 
   6   2   3      525.15      507.75     21.60 o 
   7   2   3      175.85      188.50     11.05 o 
   8   2   3      601.34      565.90     19.68 o 
   9   2   3     2325.91     2318.74     46.24 o 
  10   2   3     2579.02     2337.64    155.72 o 
  11   2   3      133.23      141.53     11.08 o 
  12   2   3       87.76       92.38      9.92 o 
  13   2   3       17.55        0.70     15.84 o 
  14   2   3       90.52       91.09     19.02 o 
  15   2   3      349.25      375.77     20.43 o 
  16   2   3      789.96      735.68     29.60 o 
  17   2   3      244.31      226.06     17.12 o 
  18   2   3      139.51      160.72     21.16 o 
 -16   3   3        2.53        6.98     12.75 o 
 -15   3   3      147.72      171.66     23.72 o 
 -14   3   3      359.31      398.33     33.48 o 
 -13   3   3      241.52      251.57     26.26 o 
 -12   3   3      364.99      365.01     29.67 o 
 -11   3   3      352.47      319.01     27.43 o 
 -10   3   3       31.42       48.41     13.88 o 
  -9   3   3      175.17      169.92     21.46 o 
  -8   3   3      884.48      891.44     20.68 o 
  -7   3   3     1325.90     1213.22     68.72 o 
  -6   3   3     1794.50     1713.83     29.72 o 
  -5   3   3      650.41      673.52     12.30 o 
  -4   3   3        2.33        4.01      2.46 o 
  -3   3   3       20.94       12.98      8.52 o 
  -2   3   3      372.96      371.15     23.99 o 
  -1   3   3     1585.94     1541.15     51.10 o 
   0   3   3     2139.01     2110.52     66.58 o 
   1   3   3     1954.92     1989.97     34.20 o 
   2   3   3     1006.97     1045.81     23.49 o 
   3   3   3       14.86       17.12      7.25 o 
   4   3   3      771.42      820.72     34.82 o 
   5   3   3     1370.50     1397.68     47.62 o 
   6   3   3     1441.26     1468.05     48.71 o 
   7   3   3     1217.33     1179.43     43.83 o 
   8   3   3      779.86      770.99     35.28 o 
   9   3   3       62.74       48.17     10.00 o 
  10   3   3        2.95       -5.09      8.93 o 
  11   3   3      120.36       98.09     16.59 o 
  12   3   3     1000.84      959.51     31.40 o 
  13   3   3     1042.41      930.19     43.49 o 
  14   3   3      468.71      442.98     22.44 o 
  15   3   3      115.66      110.96     14.05 o 
  16   3   3        0.20       -3.94      7.69 o 
 -14   4   3       67.52      118.99     22.32 o 
 -13   4   3       13.98       17.82     13.37 o 
 -12   4   3       52.58       26.95     12.39 o 
 -11   4   3      154.13      163.65     21.91 o 
 -10   4   3      424.67      465.04     35.70 o 
  -9   4   3      483.38      454.33     24.30 o 
  -8   4   3      244.40      236.37     26.06 o 
  -7   4   3       38.96       37.49     12.53 o 
  -6   4   3       89.69       80.25     16.15 o 
  -5   4   3       80.47       62.48     14.46 o 
  -4   4   3      476.22      447.98     32.30 o 
  -3   4   3      691.83      704.28     36.74 o 
  -2   4   3     1332.89     1402.34     54.62 o 
  -1   4   3       80.80       80.25     13.65 o 
   0   4   3      156.16      142.12     16.85 o 
   1   4   3       21.73       28.82      9.24 o 
   2   4   3      780.23      794.99     38.44 o 
   3   4   3     1139.00     1200.90     47.77 o 
   4   4   3      766.42      806.22     38.18 o 
   5   4   3      127.72      166.72     17.39 o 
   6   4   3       21.62       27.77     10.83 o 
   7   4   3       70.59       67.76     12.24 o 
   8   4   3      223.34      210.06     20.42 o 
   9   4   3      992.63      947.70     43.16 o 
  10   4   3      467.72      499.19     31.22 o 
  11   4   3      345.99      359.93     26.92 o 
  12   4   3        6.13       12.57      9.62 o 
  13   4   3        0.29        2.25      7.20 o 
  14   4   3       38.97       41.18     16.73 o 
 -11   5   3        7.92       37.82     13.56 o 
 -10   5   3        4.40       20.47     12.34 o 
  -9   5   3        1.24       -8.88      7.24 o 
  -8   5   3      106.92       91.17     15.56 o 
  -7   5   3      134.08      151.76     22.35 o 
  -6   5   3      114.35      128.98     21.52 o 
  -5   5   3       77.89       71.84     16.79 o 
  -4   5   3       10.67       45.37     15.31 o 
  -3   5   3       16.66        7.32     12.25 o 
  -2   5   3       76.82       69.25     16.59 o 
  -1   5   3       64.90       66.30     23.93 o 
   0   5   3      182.69      139.63     19.02 o 
   1   5   3      257.46      288.46     25.41 o 
   2   5   3       37.11       31.48     13.29 o 
   3   5   3        0.08       -8.75     10.06 o 
   4   5   3       26.63       62.00     14.69 o 
   5   5   3      112.31      118.36     17.79 o 
   6   5   3      216.43      223.71     23.50 o 
   7   5   3      103.17      112.84     17.75 o 
   8   5   3       30.12       10.73      8.61 o 
   9   5   3       21.98       13.85      9.64 o 
  10   5   3        0.54        5.74     10.28 o 
  -1   6   3        1.76       -8.74     10.75 o 
   0   6   3        0.49      -24.20     16.14 o 
 -18   0   4      495.98      461.67     22.09 o 
 -17   0   4      503.22      518.41     22.59 o 
 -16   0   4       88.80       91.76     11.48 o 
 -15   0   4      422.39      413.08     18.86 o 
 -14   0   4       69.34       73.10     13.22 o 
 -13   0   4      667.65      726.30     40.00 o 
 -12   0   4      796.18      764.89     25.10 o 
 -11   0   4     1596.65     1633.81     33.83 o 
 -10   0   4      972.53      944.50     23.76 o 
  -9   0   4     2999.28     2985.76     49.73 o 
  -8   0   4        1.15        0.08      3.36 o 
  -7   0   4      879.13      973.96     23.20 o 
  -6   0   4     1786.01     1771.83     32.06 o 
  -5   0   4     5478.62     5499.41     75.35 o 
  -4   0   4     3230.84     3282.99     68.68 o 
  -3   0   4     5012.30     4535.52    126.04 o 
  -2   0   4      327.07      360.39     11.29 o 
  -1   0   4        8.56       -1.61      3.76 o 
   0   0   4     3125.74     3056.32     98.62 o 
   1   0   4     4492.15     4725.48     91.14 o 
   2   0   4     4563.06     4721.50     92.29 o 
   3   0   4    10044.49     9773.28    173.32 o 
   4   0   4     2135.03     2364.75     56.07 o 
   5   0   4       16.62        3.34      4.64 o 
   6   0   4     1885.65     1790.27     48.94 o 
   7   0   4     1705.90     1771.52     50.18 o 
   8   0   4     2860.81     2748.83     69.57 o 
   9   0   4     5730.73     5613.74    120.27 o 
  10   0   4     1545.07     1512.86     50.83 o 
  11   0   4      196.84      196.85     18.64 o 
  12   0   4        4.64        6.01      3.94 o 
  13   0   4      544.92      525.03     31.65 o 
  14   0   4     1669.43     1625.25     60.74 o 
  15   0   4     1708.78     1773.69     65.92 o 
  16   0   4     1153.89     1087.63     51.17 o 
  17   0   4      160.85      181.68     23.23 o 
 -19   1   4       32.39       17.88     10.40 o 
 -18   1   4       41.63       16.59     11.43 o 
 -17   1   4        0.95       -6.61     10.79 o 
 -16   1   4      185.37      202.29     22.60 o 
 -15   1   4      688.49      698.15     24.07 o 
 -14   1   4     1121.10     1178.62     25.62 o 
 -13   1   4      261.60      233.06      8.50 o 
 -12   1   4      122.18      120.86      7.58 o 
 -11   1   4       18.22       18.09      5.34 o 
 -10   1   4      260.59      266.03      9.65 o 
  -9   1   4     1335.84     1341.49     19.49 o 
  -8   1   4     2282.02     2259.91     31.11 o 
  -7   1   4     1429.19     1384.01     22.47 o 
  -6   1   4     2002.34     1909.86     26.11 o 
  -5   1   4      786.25      863.19     18.63 o 
  -4   1   4      128.33      142.45      8.98 o 
  -3   1   4     5704.62     5368.48     47.87 o 
  -2   1   4     3479.00     3404.48     32.44 o 
  -1   1   4     2646.93     2655.23     26.55 o 
   0   1   4     2136.33     2059.61     26.00 o 
   1   1   4     1069.44     1145.65     17.67 o 
   2   1   4      669.56      690.09     13.38 o 
   3   1   4     2653.48     2683.83     34.40 o 
   4   1   4     1649.19     1788.38     27.30 o 
   5   1   4     4119.68     4084.72     61.71 o 
   6   1   4     4277.61     4219.54     64.72 o 
   7   1   4     1838.67     1852.73     37.49 o 
   8   1   4      637.48      606.22     20.16 o 
   9   1   4     1455.12     1400.74     33.68 o 
  10   1   4      845.03      860.06     26.41 o 
  11   1   4     1201.15     1152.93     32.22 o 
  12   1   4     1447.22     1425.28     37.27 o 
  13   1   4     1353.15     1250.02     40.40 o 
  14   1   4      664.27      665.22     29.41 o 
  15   1   4       31.68       40.48      9.08 o 
  16   1   4      175.89      147.41     14.27 o 
  17   1   4      461.72      470.96     24.53 o 
 -17   2   4       55.12       61.96     15.84 o 
 -16   2   4      102.45       67.06     16.24 o 
 -15   2   4        8.07        0.36     10.90 o 
 -14   2   4        1.55       11.43     11.86 o 
 -13   2   4       23.88       20.18      9.36 o 
 -12   2   4      351.72      325.11     26.13 o 
 -11   2   4      613.18      605.45     35.23 o 
 -10   2   4      486.34      463.77     30.22 o 
  -9   2   4      256.85      241.30     21.70 o 
  -8   2   4        0.25       -1.51      3.20 o 
  -7   2   4      170.31      148.40     10.50 o 
  -6   2   4     1124.71     1073.46     34.45 o 
  -5   2   4      256.19      237.43     19.76 o 
  -4   2   4      389.21      380.33     23.71 o 
  -3   2   4     2261.00     2094.68     61.30 o 
  -2   2   4      293.50      294.58     19.94 o 
  -1   2   4        3.14       -1.14      6.28 o 
   0   2   4      972.33      934.80     10.21 o 
   1   2   4      933.17      962.16     11.52 o 
   2   2   4     2535.17     2640.84     28.38 o 
   3   2   4     1444.38     1359.69     21.99 o 
   4   2   4       43.14       43.08      4.06 o 
   5   2   4       11.87        5.42      4.21 o 
   6   2   4      192.52      182.64     10.79 o 
   7   2   4      170.71      150.20     27.30 o 
   8   2   4     1284.00     1187.37     30.76 o 
   9   2   4      777.35      773.03     24.81 o 
  10   2   4      871.01      785.09     28.85 o 
  11   2   4      256.38      257.32     15.73 o 
  12   2   4      295.81      294.16     17.07 o 
  13   2   4       92.78       90.82     11.23 o 
  14   2   4      487.10      484.20     23.23 o 
  15   2   4      283.44      291.99     19.46 o 
  16   2   4      203.18      187.61     15.99 o 
  17   2   4       76.19       72.55     25.12 o 
 -16   3   4        0.16        4.95     13.05 o 
 -15   3   4       27.28        8.34      9.45 o 
 -14   3   4        5.23       21.30     12.29 o 
 -13   3   4       13.85        6.03     10.09 o 
 -12   3   4       98.27      109.04     18.48 o 
 -11   3   4        6.56       12.93     10.87 o 
 -10   3   4        2.79        3.33     16.37 o 
  -9   3   4      146.60      138.18     19.36 o 
  -8   3   4      106.36      100.43     16.43 o 
  -7   3   4        3.02        7.13     10.16 o 
  -6   3   4      175.85      158.55     18.85 o 
  -5   3   4       72.42       69.81     12.89 o 
  -4   3   4       57.49       61.24     11.11 o 
  -3   3   4       13.11        5.60      7.69 o 
  -2   3   4      415.22      352.59     24.35 o 
  -1   3   4        1.96        4.22      3.34 o 
   0   3   4      419.20      394.41     13.26 o 
   1   3   4       12.95       11.43      3.20 o 
   2   3   4        9.30        2.69      4.54 o 
   3   3   4       58.28       59.60      7.85 o 
   4   3   4      276.51      245.21     12.97 o 
   5   3   4        2.12        7.94      5.09 o 
   6   3   4       71.48       87.25      8.51 o 
   7   3   4      151.44      154.57     11.46 o 
   8   3   4        0.68        4.72      5.40 o 
   9   3   4        0.43       -3.28      6.12 o 
  10   3   4       32.77       18.89      6.97 o 
  11   3   4      166.42      173.67     25.44 o 
  12   3   4       35.23       38.41      8.61 o 
  13   3   4       69.77       56.50      9.06 o 
  14   3   4        0.66       -2.33     15.09 o 
  15   3   4        6.93        1.69      8.40 o 
 -13   4   4        0.99       -3.91     13.04 o 
 -12   4   4        6.71       -6.96     11.76 o 
 -11   4   4       15.57        2.65     10.57 o 
 -10   4   4        8.62       26.58      9.22 o 
  -9   4   4        0.04       -9.18     10.16 o 
  -8   4   4        2.49      -10.81     13.15 o 
  -7   4   4       17.38        5.21      9.22 o 
  -6   4   4       19.31       -9.98     10.35 o 
  -5   4   4        2.30      -12.27     11.69 o 
  -4   4   4        0.56        6.46      9.79 o 
  -3   4   4       37.84       31.40      7.90 o 
  -2   4   4       26.37       15.91      9.15 o 
  -1   4   4       22.61       27.04     11.17 o 
   0   4   4        2.93        6.36     10.07 o 
   1   4   4       13.58       11.78      8.61 o 
   2   4   4       58.76       74.56     15.21 o 
   3   4   4       16.71       12.38      9.28 o 
   4   4   4        0.19       -2.64     10.16 o 
   5   4   4        7.82        6.12      9.12 o 
   6   4   4       24.87       25.36      9.70 o 
   7   4   4       12.61       20.54     10.52 o 
   8   4   4        4.25        7.68     18.32 o 
   9   4   4        2.60       -2.52      6.81 o 
  10   4   4       42.44       49.03      8.96 o 
  11   4   4        4.06      -11.13      8.10 o 
  12   4   4        0.10        1.78      6.61 o 
  13   4   4        8.26       13.74      7.94 o 
  -9   5   4       49.50       35.84     10.54 o 
  -8   5   4       20.86       32.03     16.52 o 
  -7   5   4       10.54       40.52     17.54 o 
  -6   5   4       22.62       -4.08     13.75 o 
  -5   5   4        2.61        0.44     11.78 o 
  -4   5   4        5.80        9.26     12.39 o 
  -3   5   4       24.50        7.74     11.03 o 
  -2   5   4      171.71      132.38     20.49 o 
  -1   5   4       12.43      -21.41     14.27 o 
   0   5   4       42.78       36.49     12.47 o 
   1   5   4       48.25       43.62     12.38 o 
   2   5   4        2.60        8.11     10.01 o 
   3   5   4       19.22       34.53     11.35 o 
   4   5   4       80.69       94.09     17.56 o 
   5   5   4        1.31       44.40     14.98 o 
   6   5   4       53.17       47.51     13.26 o 
   7   5   4      142.63      142.54     20.79 o 
   8   5   4        0.42       -9.07     12.95 o 
   9   5   4        0.79       -1.45     11.39 o 
 -18   1   5       31.46       12.13     12.97 o 
 -17   1   5        1.32      -15.07     12.52 o 
 -16   1   5       64.35       96.70     11.38 o 
 -15   1   5      213.58      222.46     15.28 o 
 -14   1   5       14.46        3.44      5.57 o 
 -13   1   5        0.45        5.79      3.85 o 
 -12   1   5        0.13        2.48      4.88 o 
 -11   1   5        2.04        2.24      2.74 o 
 -10   1   5      198.63      208.61      8.49 o 
  -9   1   5      508.39      522.90     12.83 o 
  -8   1   5      124.52      113.20      6.96 o 
  -7   1   5      190.72      194.41      8.53 o 
  -6   1   5       53.24       55.71      3.94 o 
  -5   1   5       70.05       69.13      4.90 o 
  -4   1   5      474.73      466.08      9.01 o 
  -3   1   5      391.33      386.51      7.08 o 
  -2   1   5      474.27      465.31     11.45 o 
  -1   1   5      445.63      462.98     12.83 o 
   0   1   5        2.18        1.82      2.55 o 
   1   1   5      185.92      207.55      6.60 o 
   2   1   5       70.04       73.45      5.57 o 
   3   1   5      980.40     1048.04     20.31 o 
   4   1   5      773.07      769.52     17.40 o 
   5   1   5      604.24      641.14     15.97 o 
   6   1   5       19.78       16.65      3.40 o 
   7   1   5      262.76      260.70      9.10 o 
   8   1   5       63.30       66.96      7.91 o 
   9   1   5      709.46      688.90     31.22 o 
  10   1   5       22.79       22.97      9.41 o 
  11   1   5      386.72      398.79     19.07 o 
  12   1   5      284.22      294.28     12.95 o 
  13   1   5       84.69       94.36     14.05 o 
  14   1   5        7.15       10.34      6.84 o 
  15   1   5      182.76      189.63     16.06 o 
  16   1   5       39.53       39.11      9.64 o 
 -16   2   5       17.91        4.56     11.68 o 
 -15   2   5       34.04       30.62     13.31 o 
 -14   2   5      232.45      198.66     23.31 o 
 -13   2   5       61.01       72.16     14.89 o 
 -12   2   5      233.35      216.66     23.26 o 
 -11   2   5      306.67      311.07     26.22 o 
 -10   2   5      157.72      156.32     29.21 o 
  -9   2   5       68.25       70.82     13.55 o 
  -8   2   5      192.02      218.28     20.56 o 
  -7   2   5      257.90      260.81     14.86 o 
  -6   2   5     1329.65     1354.96     26.74 o 
  -5   2   5     2012.69     1987.79     33.58 o 
  -4   2   5       93.58       83.83      8.98 o 
  -3   2   5       35.75       29.61      5.55 o 
  -2   2   5       95.19       72.40     11.47 o 
  -1   2   5      211.35      193.33      5.29 o 
   0   2   5      489.19      495.09      9.22 o 
   1   2   5     2389.36     2463.77     31.51 o 
   2   2   5      969.80     1037.19     15.27 o 
   3   2   5      649.02      619.95     11.85 o 
   4   2   5       68.46       77.00      5.37 o 
   5   2   5      493.52      519.98     18.19 o 
   6   2   5      708.05      750.35     22.96 o 
   7   2   5     1804.01     1727.11     38.90 o 
   8   2   5      698.20      723.88     24.12 o 
   9   2   5      142.53      141.61     11.45 o 
  10   2   5      169.85      189.12     13.51 o 
  11   2   5        2.82        1.36      5.35 o 
  12   2   5      102.89      108.31     23.56 o 
  13   2   5      666.05      661.04     47.48 o 
  14   2   5      661.81      648.69     27.53 o 
  15   2   5      284.84      265.09     18.45 o 
  16   2   5      127.46      148.48     21.06 o 
 -14   3   5      185.53      171.19     22.61 o 
 -13   3   5       43.19       30.89     12.22 o 
 -12   3   5        0.85        1.41     11.19 o 
 -11   3   5       95.64       97.87     18.15 o 
 -10   3   5      388.27      343.75     29.58 o 
  -9   3   5      664.13      723.69     42.34 o 
  -8   3   5      401.44      386.85     30.52 o 
  -7   3   5       19.13       39.63     13.21 o 
  -6   3   5       16.64       -3.22     10.31 o 
  -5   3   5       63.41       41.58     11.31 o 
  -4   3   5      272.16      276.21     23.52 o 
  -3   3   5     1886.63     1704.41     61.75 o 
  -2   3   5     1175.52     1097.67     47.26 o 
  -1   3   5      438.13      441.30     28.64 o 
   0   3   5      285.52      292.89     10.27 o 
   1   3   5        0.05        3.44      2.79 o 
   2   3   5      559.47      545.40     29.34 o 
   3   3   5     1149.40     1115.73     20.25 o 
   4   3   5      601.06      590.30     30.14 o 
   5   3   5      496.87      538.88     19.74 o 
   6   3   5      727.43      713.25     26.30 o 
   7   3   5      160.70      172.32     12.50 o 
   8   3   5       22.44       27.10      6.72 o 
   9   3   5      607.20      573.01     56.10 o 
  10   3   5     1151.67     1208.51     35.73 o 
  11   3   5      422.36      419.37     21.20 o 
  12   3   5      271.05      265.79     23.41 o 
  13   3   5      104.47      105.88     12.36 o 
  14   3   5        0.71        3.92      9.31 o 
 -12   4   5      108.38      131.83     21.74 o 
 -11   4   5      160.16      190.12     18.34 o 
 -10   4   5       54.17       48.45     14.58 o 
  -9   4   5       13.57       20.86     14.55 o 
  -8   4   5        7.60       11.25     11.67 o 
  -7   4   5      186.75      172.89     22.45 o 
  -6   4   5      258.60      278.46     28.40 o 
  -5   4   5      276.56      247.91     25.90 o 
  -4   4   5      414.23      408.07     33.22 o 
  -3   4   5        1.47       11.21     12.96 o 
  -2   4   5        7.12       -3.79      9.43 o 
  -1   4   5       52.16       49.25     13.48 o 
   0   4   5      588.23      540.45     35.54 o 
   1   4   5      528.10      609.27     37.16 o 
   2   4   5      488.57      495.60     34.45 o 
   3   4   5       18.39       40.28     14.08 o 
   4   4   5        1.17       26.05     12.31 o 
   5   4   5        1.52        1.01     10.74 o 
   6   4   5      438.25      405.60     19.40 o 
   7   4   5      446.41      407.40     40.99 o 
   8   4   5      277.58      299.19     26.02 o 
   9   4   5      184.07      166.94     18.64 o 
  10   4   5       28.96       27.84      7.76 o 
  11   4   5        0.40        8.94      6.56 o 
  -7   5   5        4.68       13.77     14.24 o 
  -6   5   5        7.47        0.46     13.07 o 
  -5   5   5        0.65       -4.65     12.90 o 
  -4   5   5       27.52       -3.92     14.03 o 
  -3   5   5      113.97       86.63     19.60 o 
  -2   5   5      132.40      129.93     15.18 o 
  -1   5   5       42.18       28.01     13.12 o 
   0   5   5        9.88      -10.89     12.50 o 
   1   5   5        0.44      -14.75     13.98 o 
   2   5   5       18.43       17.30     13.00 o 
   3   5   5      141.20      151.47     22.11 o 
   4   5   5      131.27      159.77     22.55 o 
   5   5   5       13.11        9.41     13.70 o 
   6   5   5       45.42       84.31     19.61 o 
   7   5   5       46.54       35.85     14.21 o 
 -17   0   6      100.79       81.81     15.90 o 
 -16   0   6       44.05       61.55     14.36 o 
 -15   0   6      375.64      390.02     28.55 o 
 -14   0   6      197.94      180.15     19.54 o 
 -13   0   6      240.65      276.64     23.97 o 
 -12   0   6      516.36      484.58     19.36 o 
 -11   0   6      407.34      368.08     21.66 o 
 -10   0   6       14.87       20.75      5.74 o 
  -9   0   6      381.56      396.34     17.04 o 
  -8   0   6      418.21      456.79     25.55 o 
  -7   0   6     1452.12     1478.66     32.56 o 
  -6   0   6     2157.94     2171.97     64.98 o 
  -5   0   6     1281.33     1339.27     30.71 o 
  -4   0   6        3.73        5.48      4.31 o 
  -3   0   6      186.48      205.47     11.59 o 
  -2   0   6     1533.93     1575.04     34.53 o 
  -1   0   6     1068.92     1063.32     27.15 o 
   0   0   6     2056.25     2084.85     40.83 o 
   1   0   6     4509.42     4668.72     72.43 o 
   2   0   6      240.09      224.42     12.04 o 
   3   0   6       13.56       32.75      6.15 o 
   4   0   6     1006.22     1040.83     27.47 o 
   5   0   6      905.37      921.68     25.76 o 
   6   0   6     2357.60     2453.64     47.29 o 
   7   0   6     5374.28     5355.08    162.20 o 
   8   0   6       73.39       91.19      8.85 o 
   9   0   6      107.36      110.15      9.99 o 
  10   0   6       17.48       25.73      6.62 o 
  11   0   6      445.37      487.82     39.94 o 
  12   0   6     1022.67      961.18     44.87 o 
  13   0   6     2305.15     2210.11     74.38 o 
  14   0   6      419.86      392.83     30.95 o 
  15   0   6      193.49      178.68     22.08 o 
 -17   1   6      117.77       98.02     18.47 o 
 -16   1   6      221.15      236.63     25.22 o 
 -15   1   6       49.36       49.44      9.11 o 
 -14   1   6       21.08       20.53      7.07 o 
 -13   1   6        0.96        5.06      4.06 o 
 -12   1   6      114.57      116.31      8.16 o 
 -11   1   6      235.88      265.69     14.77 o 
 -10   1   6     1061.11     1036.57     29.30 o 
  -9   1   6      639.99      634.10     17.61 o 
  -8   1   6      366.14      391.79     13.37 o 
  -7   1   6       18.54       23.17      4.32 o 
  -6   1   6      436.19      429.09     18.07 o 
  -5   1   6      549.81      561.86     17.00 o 
  -4   1   6     1384.81     1348.96     29.05 o 
  -3   1   6     1138.46     1067.70     22.66 o 
  -2   1   6     1145.30     1166.47     17.99 o 
  -1   1   6      397.43      392.33      9.64 o 
   0   1   6        0.46        2.27      2.31 o 
   1   1   6      604.29      664.82     16.59 o 
   2   1   6     2073.87     2115.89     33.68 o 
   3   1   6     2539.20     2571.02     38.77 o 
   4   1   6     1761.33     1776.62     30.55 o 
   5   1   6      304.63      313.71     12.09 o 
   6   1   6       43.90       53.09      7.69 o 
   7   1   6      316.63      326.50     12.57 o 
   8   1   6      597.90      613.21     20.43 o 
   9   1   6     1101.29     1104.52     35.52 o 
  10   1   6     1458.15     1435.22     37.39 o 
  11   1   6      734.18      698.37     20.12 o 
  12   1   6      288.94      308.21     18.17 o 
  13   1   6       59.68       80.57     11.26 o 
  14   1   6      243.23      245.76     17.20 o 
  15   1   6      585.56      595.67     27.27 o 
 -15   2   6       37.49       59.85     15.00 o 
 -14   2   6      113.15      112.38     18.52 o 
 -13   2   6      182.97      208.76     23.89 o 
 -12   2   6       91.86       72.73     14.18 o 
 -11   2   6       40.49       52.86     15.07 o 
 -10   2   6        3.12       17.15     11.15 o 
  -9   2   6      161.44      172.72     19.48 o 
  -8   2   6       97.43       74.75     13.61 o 
  -7   2   6      136.09      169.78     18.94 o 
  -6   2   6      271.84      261.90     22.40 o 
  -5   2   6     1034.04     1000.39     31.72 o 
  -4   2   6       16.03       19.76      8.65 o 
  -3   2   6      283.65      235.88     21.11 o 
  -2   2   6      133.48      138.48     16.31 o 
  -1   2   6      728.86      741.58     18.07 o 
   0   2   6      643.22      627.49     24.24 o 
   1   2   6      548.19      575.54     16.59 o 
   2   2   6       15.22       10.07      3.81 o 
   3   2   6       10.08       11.85      4.45 o 
   4   2   6        2.84        1.62      3.91 o 
   5   2   6      391.77      392.02     12.66 o 
   6   2   6      799.22      775.09     18.96 o 
   7   2   6      745.63      760.64     19.64 o 
   8   2   6      437.23      433.00     15.24 o 
   9   2   6        0.67        8.51      4.74 o 
  10   2   6      153.86      151.61     12.83 o 
  11   2   6       59.96       42.77     16.90 o 
  12   2   6      336.98      273.66     17.47 o 
  13   2   6      278.83      277.13     18.51 o 
  14   2   6      174.59      139.66     16.11 o 
 -13   3   6        1.83      -13.27     12.03 o 
 -12   3   6        6.96        1.89     12.09 o 
 -11   3   6       49.38       43.00     10.59 o 
 -10   3   6        3.62       21.26     12.92 o 
  -9   3   6        9.50        3.80      9.26 o 
  -8   3   6       15.85        5.72      8.57 o 
  -7   3   6       18.31       29.21     11.53 o 
  -6   3   6       36.76       29.62     11.22 o 
  -5   3   6       22.86        1.32     10.13 o 
  -4   3   6      113.69      109.11     16.63 o 
  -3   3   6       16.06       29.39     10.38 o 
  -2   3   6      191.85      208.83     22.68 o 
  -1   3   6       10.27       27.28     12.77 o 
   0   3   6        1.72        7.01     11.13 o 
   1   3   6       62.80       67.53     15.27 o 
   2   3   6       83.96       81.55     14.48 o 
   3   3   6        5.67        9.73     10.30 o 
   4   3   6      144.27      146.57     10.26 o 
   5   3   6        8.04        6.77      7.66 o 
   6   3   6        5.67        8.67      5.46 o 
   7   3   6        0.89        3.99      6.09 o 
   8   3   6       56.24       65.77     12.79 o 
   9   3   6       79.98       75.85     12.53 o 
  10   3   6       91.09       83.36     10.63 o 
  11   3   6        0.42        0.71      6.70 o 
  12   3   6        0.41       -3.59      7.45 o 
 -11   4   6        0.33       27.28     15.35 o 
 -10   4   6        0.25        5.10     11.79 o 
  -9   4   6        1.72       19.68     14.21 o 
  -8   4   6        4.26       -6.92     10.13 o 
  -7   4   6        9.27       15.35     12.55 o 
  -6   4   6       14.12       -1.87     12.31 o 
  -5   4   6       36.52       32.25     12.14 o 
  -4   4   6        0.10       -9.14     12.35 o 
  -3   4   6       10.67       -0.26     10.81 o 
  -2   4   6        1.86      -25.95     17.30 o 
  -1   4   6        1.23        1.98     10.38 o 
   0   4   6       28.27       22.60     10.95 o 
   1   4   6        0.91        3.64      9.02 o 
   2   4   6        2.65       17.20     11.92 o 
   3   4   6        2.85        3.71     12.11 o 
   4   4   6       11.26       18.94     13.28 o 
   5   4   6        7.62       -5.98      9.82 o 
   6   4   6       11.45      -14.49     12.83 o 
   7   4   6        9.82       12.80     10.59 o 
   8   4   6       21.47       22.43     11.61 o 
   9   4   6        1.06       31.02     14.58 o 
  -2   5   6       25.98        4.27      8.45 o 
  -1   5   6        6.09       -1.54     12.70 o 
   0   5   6        0.05      -17.11     14.22 o 
   1   5   6       22.34        9.55     12.67 o 
   2   5   6       32.17        4.74     12.57 o 
   3   5   6        8.42       18.93     11.99 o 
 -15   1   7        7.48       19.65     10.65 o 
 -14   1   7        5.22       12.31      9.38 o 
 -13   1   7        0.80        2.89     16.90 o 
 -12   1   7       52.40       48.97     10.50 o 
 -11   1   7       89.04       81.66     19.74 o 
 -10   1   7       64.90       62.49      7.80 o 
  -9   1   7       31.25       23.93      5.08 o 
  -8   1   7       35.08       36.03      5.19 o 
  -7   1   7      107.06      113.64      7.87 o 
  -6   1   7      220.71      234.41     14.32 o 
  -5   1   7       42.10       30.14      7.71 o 
  -4   1   7      258.18      283.49     16.08 o 
  -3   1   7       11.03        7.11      5.00 o 
  -2   1   7       22.41       23.31      4.51 o 
  -1   1   7       91.24       97.86      7.15 o 
   0   1   7      167.18      173.49      9.21 o 
   1   1   7      222.37      234.59     10.55 o 
   2   1   7      561.77      581.12     16.84 o 
   3   1   7      134.63      140.58     10.15 o 
   4   1   7       13.34        4.12      4.70 o 
   5   1   7      143.70      144.55      9.18 o 
   6   1   7      350.38      386.31     18.72 o 
   7   1   7      132.37      136.18     12.55 o 
   8   1   7       11.79       13.28      5.08 o 
   9   1   7      273.54      274.73     18.69 o 
  10   1   7      116.83      122.99      9.19 o 
  11   1   7      124.72      122.76      9.77 o 
  12   1   7       20.31       20.41     17.60 o 
  13   1   7       94.55       98.71     19.42 o 
  14   1   7       40.50       19.07      9.77 o 
 -14   2   7       58.31       53.98     14.33 o 
 -13   2   7       45.53       43.95     13.65 o 
 -12   2   7       97.77       99.98     18.67 o 
 -11   2   7        2.72       14.72      8.10 o 
 -10   2   7      152.76      172.77     21.18 o 
  -9   2   7      162.40      145.42     19.24 o 
  -8   2   7      321.61      327.75     27.05 o 
  -7   2   7      148.29      152.25     19.27 o 
  -6   2   7       64.43       94.43     14.56 o 
  -5   2   7       64.56       52.64      8.03 o 
  -4   2   7       63.44       41.06     11.51 o 
  -3   2   7      132.53      127.69     16.76 o 
  -2   2   7      357.28      351.30     26.80 o 
  -1   2   7      573.62      660.52     36.86 o 
   0   2   7      552.36      607.60     35.52 o 
   1   2   7      268.78      281.59     24.23 o 
   2   2   7       70.32       57.17     13.22 o 
   3   2   7      293.68      281.47     13.28 o 
   4   2   7      288.54      316.05     14.53 o 
   5   2   7      402.50      399.03     17.07 o 
   6   2   7      446.35      470.30     19.33 o 
   7   2   7      270.76      276.03     15.34 o 
   8   2   7       23.29       30.47     13.63 o 
   9   2   7        6.81        9.30      6.51 o 
  10   2   7      173.26      173.70     13.70 o 
  11   2   7      402.44      368.62     20.27 o 
  12   2   7      404.85      430.20     23.45 o 
  13   2   7      237.94      248.83     24.28 o 
 -11   3   7      135.94      142.89     22.33 o 
 -10   3   7       74.28      132.23     21.47 o 
  -9   3   7       12.64        9.09     11.42 o 
  -8   3   7       27.47       45.81     13.87 o 
  -7   3   7        7.03       -1.70     10.43 o 
  -6   3   7      325.84      289.70     28.68 o 
  -5   3   7      751.57      737.12     43.30 o 
  -4   3   7      180.96      144.77     20.04 o 
  -3   3   7       79.65       47.64     12.26 o 
  -2   3   7       79.46       79.43     16.87 o 
  -1   3   7        4.10       -6.22     11.18 o 
   0   3   7      246.25      237.57     24.39 o 
   1   3   7      425.74      482.19     34.46 o 
   2   3   7      194.68      270.92     26.61 o 
   3   3   7      432.93      473.70     33.77 o 
   4   3   7      380.37      386.12     30.49 o 
   5   3   7        8.14       12.89     11.71 o 
   6   3   7      108.63       94.41     17.14 o 
   7   3   7      498.98      530.18     35.93 o 
   8   3   7      386.32      426.23     32.79 o 
   9   3   7      159.62      156.61     21.23 o 
  10   3   7      182.46      166.66     22.51 o 
  -8   4   7       13.55       29.31     14.25 o 
  -7   4   7       49.62       62.73     16.95 o 
  -6   4   7      139.29      141.55     22.50 o 
  -5   4   7       12.87       30.46     14.76 o 
  -4   4   7       10.51      -13.74      9.70 o 
  -3   4   7      125.14      134.34     22.98 o 
  -2   4   7      182.99      156.57     22.84 o 
  -1   4   7      177.40      219.71     26.72 o 
   0   4   7      155.50      198.14     25.91 o 
   1   4   7        8.77       28.33     11.83 o 
   2   4   7        3.12        7.41     10.54 o 
   3   4   7       37.41       37.78     14.72 o 
   4   4   7      106.32      116.77     19.88 o 
   5   4   7      138.30      121.34     20.63 o 
   6   4   7      220.35      239.85     27.86 o 
 -13   0   8       44.79       36.16     11.99 o 
 -12   0   8        1.55        0.27      5.86 o 
 -11   0   8      123.31      114.98     11.46 o 
 -10   0   8      143.90      158.39     12.85 o 
  -9   0   8      566.23      581.51     34.23 o 
  -8   0   8      526.70      540.05     32.82 o 
  -7   0   8       15.26        7.63     10.04 o 
  -6   0   8       14.80       14.05     10.27 o 
  -5   0   8      144.19      162.60     19.37 o 
  -4   0   8      261.57      231.97     14.70 o 
  -3   0   8      262.19      314.37     18.68 o 
  -2   0   8     1088.85      998.54     36.80 o 
  -1   0   8      841.87      897.23     44.35 o 
   0   0   8      250.45      252.50     19.26 o 
   1   0   8       35.10       28.64      6.87 o 
   2   0   8      615.31      614.42     23.77 o 
   3   0   8      513.94      568.79     22.71 o 
   4   0   8     1381.51     1389.72     56.53 o 
   5   0   8      962.67     1041.01     31.58 o 
   6   0   8       11.10       11.05      6.13 o 
   7   0   8      100.20       99.48     10.42 o 
   8   0   8       13.83        8.88     10.19 o 
   9   0   8      306.89      313.02     17.84 o 
  10   0   8      817.42      760.35     51.62 o 
  11   0   8     1171.00     1221.54     37.07 o 
  12   0   8      165.82      162.22     20.28 o 
 -13   1   8       85.12       70.85     16.43 o 
 -12   1   8      282.40      297.90     18.09 o 
 -11   1   8      118.56      117.90     11.96 o 
 -10   1   8        8.18       21.51      8.22 o 
  -9   1   8        0.60        4.06      4.97 o 
  -8   1   8       40.35       43.22      8.05 o 
  -7   1   8       96.07       74.56      9.59 o 
  -6   1   8      589.24      641.26     25.21 o 
  -5   1   8      453.22      448.12     17.30 o 
  -4   1   8      179.72      160.40     13.37 o 
  -3   1   8       31.31       20.05      6.78 o 
  -2   1   8       10.28        4.50      4.25 o 
  -1   1   8      187.11      170.02     10.07 o 
   0   1   8     1092.34     1126.61     26.06 o 
   1   1   8      679.03      676.78     19.70 o 
   2   1   8      304.93      335.81     13.88 o 
   3   1   8       80.31       91.53     10.75 o 
   4   1   8       34.75       47.55      6.83 o 
   5   1   8       39.10       40.86      6.34 o 
   6   1   8      791.34      833.50     23.22 o 
   7   1   8      621.59      598.50     17.23 o 
   8   1   8      596.63      637.11     23.57 o 
   9   1   8      196.63      183.49     11.40 o 
  10   1   8       70.65       74.43      8.57 o 
  11   1   8       11.20       12.84      5.99 o 
 -12   2   8        0.80       18.27     12.23 o 
 -11   2   8       21.31       23.49     10.62 o 
 -10   2   8       37.90       31.80     11.55 o 
  -9   2   8       36.43       40.78     12.81 o 
  -8   2   8      111.31      118.96     18.05 o 
  -7   2   8      200.42      196.12     21.30 o 
  -6   2   8       10.99       15.02     10.62 o 
  -5   2   8       68.14       48.37     15.34 o 
  -4   2   8       30.36        3.33     10.66 o 
  -3   2   8      286.34      310.93     27.22 o 
  -2   2   8      138.07      142.94     19.63 o 
  -1   2   8      151.67      115.18     17.58 o 
   0   2   8        2.79       32.64     13.13 o 
   1   2   8        0.32       10.53     10.58 o 
   2   2   8        1.72       -5.64      9.84 o 
   3   2   8      467.64      481.09     33.26 o 
   4   2   8      204.28      166.41     19.80 o 
   5   2   8      280.10      281.93     25.65 o 
   6   2   8      113.06      106.85     17.31 o 
   7   2   8       16.70       29.97     13.69 o 
   8   2   8       21.01       32.28     13.81 o 
   9   2   8      107.28      113.00     19.36 o 
  10   2   8      117.20      111.70     18.46 o 
  -9   3   8        0.06        2.37     12.12 o 
  -8   3   8        7.22       11.36     10.40 o 
  -7   3   8        8.41       -0.49     11.46 o 
  -6   3   8       41.24        8.48     12.33 o 
  -5   3   8       22.49       24.51     12.06 o 
  -4   3   8        7.99       -2.11     11.61 o 
  -3   3   8        1.06       -9.84     10.83 o 
  -2   3   8        9.22        6.77     11.33 o 
  -1   3   8       10.96      -12.85     12.07 o 
   0   3   8       10.97       12.78     12.92 o 
   1   3   8        2.88        1.46     13.17 o 
   2   3   8       22.85       18.25     13.56 o 
   3   3   8       13.89       33.42     14.17 o 
   4   3   8        0.31      -10.21     11.49 o 
   5   3   8        1.34        6.38     11.14 o 
   6   3   8       38.14       36.40     13.76 o 
   7   3   8       75.70       45.14     15.70 o 
 -11   1   9        6.66       12.98      6.86 o 
 -10   1   9        0.01        2.93      9.16 o 
  -9   1   9       90.55       94.92     11.68 o 
  -8   1   9        3.25       -2.74     10.69 o 
  -7   1   9        5.17        0.47      8.33 o 
  -6   1   9       71.95       75.72     11.39 o 
  -5   1   9        0.46        4.26      6.55 o 
  -4   1   9       31.84       24.81     10.18 o 
  -3   1   9        2.46      -13.26      8.84 o 
  -2   1   9       29.60        8.82      7.55 o 
  -1   1   9      115.64      127.72     13.34 o 
   0   1   9      271.84      241.08     17.49 o 
   1   1   9        1.29       23.39      8.98 o 
   2   1   9        6.49        9.23      6.97 o 
   3   1   9        2.66       -4.53      6.67 o 
   4   1   9       91.93       90.77      9.60 o 
   5   1   9        3.22       -0.46      8.20 o 
   6   1   9       36.85       23.54      4.87 o 
   7   1   9      109.40      119.00      8.71 o 
   8   1   9       79.14       67.31      7.27 o 
   9   1   9       21.01       24.51      7.60 o 
  -8   2   9       41.62       33.79     10.94 o 
  -7   2   9        6.13       18.08     11.44 o 
  -6   2   9       38.62       31.77     11.46 o 
  -5   2   9       82.75       69.56     15.16 o 
  -4   2   9       55.69       37.80     13.96 o 
  -3   2   9      128.00      134.12     19.10 o 
  -2   2   9      188.51      157.73     21.60 o 
  -1   2   9       17.54       17.44     11.55 o 
   0   2   9       41.08       40.91     12.76 o 
   1   2   9       87.59      109.78     18.98 o 
   2   2   9       51.91       87.76     18.09 o 
   3   2   9      145.06      154.91     21.24 o 
   4   2   9      329.75      354.02     30.85 o 
   5   2   9       38.90       21.77     10.56 o 
   6   2   9        0.51      -16.05     13.01 o 
   7   2   9       14.41       28.31     13.70 o 
  -5   3   9       27.87       21.72     11.19 o 
  -4   3   9        6.48       -1.10     13.76 o 
  -3   3   9        4.64        0.77     10.82 o 
  -2   3   9       59.42       63.93     17.07 o 
  -1   3   9      106.79       78.80     17.99 o 
   0   3   9      137.12      164.14     24.40 o 
   1   3   9      171.77      214.49     27.25 o 
   2   3   9       21.14       23.51     13.92 o 
  -7   0  10       40.51       29.04     10.74 o 
  -6   0  10       61.70       66.79     15.15 o 
  -5   0  10       97.52      113.50     20.04 o 
  -4   0  10      228.34      229.65     25.01 o 
  -3   0  10      164.42      144.04     21.87 o 
  -2   0  10       89.65      113.72     20.11 o 
  -1   0  10      145.99      171.40     23.63 o 
   0   0  10      216.94      192.67     24.64 o 
   1   0  10      110.49       99.70     19.20 o 
   2   0  10      239.74      245.95     17.75 o 
   3   0  10      115.55      112.26     12.66 o 
   4   0  10       88.44      103.28     12.02 o 
   5   0  10       17.88       -2.70      8.81 o 
  -6   1  10        5.12       14.62      9.77 o 
  -5   1  10        2.46       23.20      9.71 o 
  -4   1  10        0.88        2.30      6.24 o 
  -3   1  10       71.86       54.30      8.62 o 
  -2   1  10      231.65      201.29     13.91 o 
  -1   1  10      167.55      154.39     12.40 o 
   0   1  10       53.96       52.60      8.22 o 
   1   1  10       35.22       43.57      8.61 o 
   2   1  10        6.25       12.43      7.21 o 
   3   1  10       75.05       66.90      9.11 o 
   4   1  10      310.26      294.72     16.59 o 
                                                 
